# Supplementary material for: Adipokines as New Biomarkers of Immune Recovery: Apelin Receptor, RBP4 and ZAG Are Related to CD4+ T-Cell Reconstitution in PLHIV on Suppressive Antiretroviral Therapy
Source: Int J Mol Sci. 2022 Feb 17;23(4):2202. doi: 10.3390/ijms23042202 (PMC8874604; doi:10.3390/ijms23042202)
Supplement: Supplementary file 1 [file ijms-23-02202-s001.zip]

Archive with 1 entries (1 files):
- ijms-1575467-supplementary(1).pdf
